# Supplementary material for: Determination of the Absolute Configuration of Secondary Alcohols in a Compound Mixture via the Application of Competing Enantioselective Acylation Coupled with LC/MS Analysis
Source: Pharmaceutics. 2024 Mar 5;16(3):364. doi: 10.3390/pharmaceutics16030364 (PMC10974452; doi:10.3390/pharmaceutics16030364)
Supplement: Supplementary file 1 [file pharmaceutics-16-00364-s001.zip]

Archive with 1 entries (1 files):
- pharmaceutics-2864858-supplementary.pdf
